# Supplementary material for: Losses of Foliage to Defoliating Insects Increase with Leaf Damage Diversity Due to the Complementarity Effect
Source: Insects. 2025 Jan 31;16(2):139. doi: 10.3390/insects16020139 (PMC11855602; doi:10.3390/insects16020139)
Supplement: Supplementary file 1 [file insects-16-00139-s001.zip]

Archive with 1 entries (1 files):
- insects-3436601-supplementary.pdf
